# Supplementary material for: blaCTX-M-27–Encoding Escherichia coli Sequence Type 131 Lineage C1-M27 Clone in Clinical Isolates, Germany
Source: Emerg Infect Dis. 2017 Oct;23(10):1754–6. doi: 10.3201/eid2310.170938 (PMC5621564; doi:10.3201/eid2310.170938)
Supplement: Technical Appendix 1 — Resistance genes from a representative subset of 953 sequenced isolates from a collection of 4,386 nonrepetitive extended-spectrum β-lactamase–producing Escherichia coli, Germany. [file 17-0938-Techapp-s1.xlsx]

## Sheet: Sheet2
Article DOI: https://doi.org/10.3201/eid2310.170938
blaCTX-M-27–Encoding Escherichia coli Sequence Type 131 Lineage C1-M27 Clone in Clinical Isolates, Germany
Technical Appendix 1. Isolate information and de novo assembly											Denovo Assembly
Isolates	Year	Source	Location	fimH allele	Serotype	M27PP1	Plasmid	pMLST	Resistance Genes	Virulence Genes	Total length (bp)	Number of contigs (>= 500bp)	N50 (bp)
A0029	2015	Human	West Germany	H30	O25	+	IncFIB,IncFII,IncFIA	IncF[F1:A2:B20]	strA, strB, aadA5, mph(A), sul2, sul1, dfrA17, tet(A), blaCTX-M-27	gad, iha, iss, senB	5188993	164	136879
A0148	2015	Human	West Germany	H30	O25	+	IncFII,IncFIB,IncFIA,IncI1	IncI1[Unknown ST] IncF[F1:A2:B20]	strA, strB, aadA5, mph(A), sul2, sul1, dfrA17, tet(A), blaCTX-M-27	iha, gad, iss, senB, sat, astA	5095981	173	116441
21-30	2014	Human	North Germany	H30	O25	+	IncFII,IncFIB,IncFIA,Col156	IncF[F1:A2:B20]	blaCTX-M-27	sat, senB, iha, iss, gad	5054835	85	250901
A0034	2015	Human	West Germany	H30	O25	+	IncFIA,IncFII,IncFIB,Col156	IncF[F1:A2:B20]	strB, strA, aadA5, mph(A), sul2, sul1, dfrA17, tet(A), blaCTX-M-27	gad, iha, iss, senB	5003281	128	136520
A0172	2015	Human	North Germany	H30	O25	+	IncFIB,IncFII,IncFIA,Col156,ColpVC	IncF[F1:A2:B20]	blaCTX-M-27	sat, gad, iha, iss, senB	5118120	143	159262
H0068	2015	Human	North Germany	H30	O25	-	IncFIB,IncFII,IncFIA	IncF[F1:A2:B20]	aadA5, strB, strA, mph(A), sul1, sul2, dfrA17, tet(A), blaCTX-M-27,	sat gad, iha, iss, senB	5207316	229	77477
H105	2010	Human	West Germany	H30	O25	+	IncFIB,IncFII,IncFIA	IncF[F1:A2:B20]	strA, aadA5, strB, mph(A), sul1, sul2, dfrA17, tet(A), blaCTX-M-27,	sat senB iha, iss, gad,	5113241	2	4978342
K0175	2015	Human	West Germany	H30	O25	+	IncFIB,IncFII,IncFIA	IncF[F1*:A2:B20]	blaCTX-M-27,	sat senB iha, iss, gad,	5103760	364	32564
K0294	2015	Human	West Germany	H30	O25	+	IncFIB,IncFII,IncFIA,Col156,Col8282	IncF[F1:A2:B20]	aadA5, strB, strA, mph(A), sul1, sul2, dfrA17, tet(A), blaCTX-M-27	sat gad, iha, iss, senB	5049668	215	59607
K0552	2015	Human	West Germany	H30	NA	+	IncFIB,IncFII,IncFIA	IncF[F1*:A2:B20]	strB, strA, aadA5, mph(A), sul2, sul1, dfrA17, tet(A), blaCTX-M-27	gad, iha, iss, senB	5008400	688	14333
RS045	2011	Human	Berlin Central	H30	O25	+	IncFIB,IncFII,IncFIA,Col156	IncF[F1:A2:B20]	strA, aadA5, strB, mph(A), sul1, sul2, dfrA17, tet(A), blaCTX-M-27,	sat senB iha, iss, gad,	5095707	123	217316
RS060	2011	Human	Berlin Central	H30	O25	+	IncFIB,IncFII,IncFIA,Col156,Col8282	IncF[F1:A2:B20]	strA, strB, aadA5, mph(A), sul2, sul1, dfrA17, tet(A), blaCTX-M-27,	sat, senB, iha, iss, gad	5122638	124	229902
T0035	2015	Human	South Germany	H30	O25	+	IncFIB,IncFII,IncFIA	IncF[F1:A2:B20]	aadA5, strB, strA, mph(A), sul1, sul2, dfrA17, tet(A), blaCTX-M-27,	sat gad, iha, iss, senB	5013662	113	186713
T0270	2015	Human	South Germany	H30	O25	+	IncFIB,IncFII,IncFIA	IncI1[Unknown ST] IncF[F1:A2:B20]	aadA5, strA, strB, mph(A), sul2, sul1, dfrA17, tet(A), blaCTX-M-27,	sat, senB, iha, iss, gad	5181489	231	124359
T0274	2015	Human	South Germany	H30	O25	+	IncFII,IncFIA,IncI1	IncI1[Unknown ST] IncF[F1:A2:B-]	strB, strA, sul2, blaCTX-M-27, tet(A),	sat, iha, iss, gad	5016886	184	76442
T0551	2015	Human	South Germany	H41	O16	+	IncFIB,IncFII,Col156	IncF[F29:A-:B10]	aac(3)-IId strB, aadA5, strA, mph(A), sul2, sul1, dfrA17, tet(A), blaCTX-M-27, blaTEM-1B	sat, cnf1, gad, iha, senB	5125203	162	128168
T0681	2015	Human	South Germany	H30	O25	+	IncFIB,IncFII,IncFIA,Col	IncF[F1:A2:B20]	aadA5, strB, strA, mph(A), sul1, sul2, dfrA17, tet(A), blaCTX-M-27	sat, senB, iha, iss, gad	5038829	129	126255
T0744	2015	Human	South Germany	H30	O25	+	IncFIB,IncFII,IncFIA	IncF[F1:A2:B20]	strB, strA, aadA5, mph(A), sul2, sul1, dfrA17, tet(A), blaCTX-M-27, blaCTX-M-15	sat, gad, iha, iss, senB	5151763	131	171341
TO145	2014	Human	South Germany	H30	O25	+	IncFIB,IncFII,IncFIA,Col156	IncF[F1:A2:B20]	strA, strB, aadA5, mph(A), sul2, sul1, dfrA17, tet(A), blaCTX-M-27	sat, senB, iha, iss, gad	5090692	88	209517
Gi16017522	2016	Human	North West Germany	H30	O25	+	IncFIB,IncFII,IncFIA	IncF[F1:A2:B20]	strB, strA, aadA5, mph(A), sul2, sul1, dfrA17, tet(A), blaCTX-M-27	iss, gad,	4974694	103	186591
Gi16019009	2016	Human	North West Germany	H30	O25	+	IncFIB,IncFII,IncFIA	IncF[F1:A2:B20]	blaCTX-M-27	sat, iha, iss, gad	5037153	97	184332
Gi16019382	2016	Human	North West Germany	H30	O25	+	IncFIB,IncFII,IncFIA	IncF[F1:A2:B20]	aadA5, strB, strA, mph(A), sul1, sul2, dfrA17, tet(A), blaCTX-M-27	sat, gad, iha, iss, senB	4979042	108	173898
Gi16015591	2016	Human	North West Germany	H30	O25	+	IncFIB,IncFII,IncFIA	IncF[F1:A2:B20]	strA, aadA5, strB, mph(A), sul1, sul2, dfrA17, tet(A), blaCTX-M-27	iss, gad	4976582	108	183729
Gi16015844	2016	Human	North West Germany	H30	O25	+	IncFIB,IncFII,IncFIA,Col156	IncF[F4:A2:B20]	blaCTX-M-27	sat, gad, iha, iss, senB	5060908	123	183602
